# Supplementary material for: The Systemic Alterations of Lipids, Alanine-Glucose Cycle and Inter-Organ Amino Acid Metabolism in Swine Model Confirms the Role of Liver in Early Phase of Septic Shock
Source: Front Physiol. 2019 Jan 28;10:11. doi: 10.3389/fphys.2019.00011 (PMC6360162; doi:10.3389/fphys.2019.00011)
Supplement: Supplementary file 2 [file Table_2.xlsx]

## Sheet: Foglio1
Supplementary Table 2- metabolites concentration for each animal at each time point
Sample Identification	ShockTipe	lysoPC a C16:0	lysoPC a C16:1	lysoPC a C17:0	lysoPC a C18:0	lysoPC a C18:1	lysoPC a C18:2	lysoPC a C20:3	lysoPC a C20:4	lysoPC a C26:1	lysoPC a C28:0	lysoPC a C28:1	PC aa C24:0	PC aa C28:1	PC aa C30:0	PC aa C30:2	PC aa C32:0	PC aa C32:1	PC aa C32:2	PC aa C32:3	PC aa C34:1	PC aa C34:2	PC aa C34:3	PC aa C34:4	PC aa C36:1	PC aa C36:2	PC aa C36:3	PC aa C36:4	PC aa C36:5	PC aa C36:6	PC aa C38:0	PC aa C38:1	PC aa C38:3	PC aa C38:4	PC aa C38:5	PC aa C38:6	PC aa C40:2	PC aa C40:3	PC aa C40:4	PC aa C40:5	PC aa C40:6	PC aa C42:0	PC aa C42:1	PC aa C42:4	PC aa C42:5	PC ae C30:1	PC ae C30:2	PC ae C32:1	PC ae C32:2
		micro M	micro M	micro M	micro M	micro M	micro M	micro M	micro M	micro M	micro M	micro M	micro M	micro M	micro M	micro M	micro M	micro M	micro M	micro M	micro M	micro M	micro M	micro M	micro M	micro M	micro M	micro M	micro M	micro M	micro M	micro M	micro M	micro M	micro M	micro M	micro M	micro M	micro M	micro M	micro M	micro M	micro M	micro M	micro M	micro M	micro M	micro M	micro M
BP02_T1	SS	17.9	0.805	0.4	7.85	11.7	11.6	0.612	5.49	0.019	0.06	0.053	0.05	0.228	0.528	0.179	6.65	3.08	1.13	0.217	113	111	6.72	0.383	28.8	68.1	17	32	3.4	0.198	0.449	0.323	6.6	54.9	17.2	12.3	0.054	0.079	2.19	7.3	7.12	0.047	0.054	0.066	0.071	0.033	0.017	1.9	0.526
BP02_T2	SS	5.91	0.351	0.131	2.29	3.89	3.66	0.151	1.02	0.016	0.04	0.059	0.047	0.207	0.516	0.157	6.56	3.27	0.999	0.195	93.4	85.4	5.27	0.289	23.9	47.1	10.5	20	1.84	0.146	0.408	0	4	30.3	8.56	7.13	0.057	0.123	0.944	3.24	3.78	0.063	0.035	0.055	0.046	0.033	0.03	1.56	0.429
BP02_T3	SS	3.8	0.249	0.09	1.5	2.19	2.2	0.104	0.587	0.031	0.056	0.053	0.041	0.141	0.326	0.11	4.38	1.83	0.641	0.124	64	57.3	3.49	0.198	14.8	28.9	7.32	11.9	1.27	0.09	0.298	0	2.35	17.3	4.92	4.52	0.028	0.08	0.531	2.16	2.32	0.037	0.033	0.045	0.056	0.032	0.018	1.04	0.297
BP02_T4	SS	4.89	0.363	0.093	2.1	3.63	4.17	0.161	1.27	0.042	0.088	0.128	0.104	0.193	0.418	0.137	6.06	2.77	1.12	0.191	83.3	81.4	5.6	0.286	19.9	42.8	11.3	20	2.19	0.16	0.363	0	3.01	28	8.46	6.79	0.057	0.121	0.841	2.94	3.56	0.029	0.032	0.06	0.05	0.092	0.025	1.3	0.432
BP05_T1	SS	5.06	0.337	0.171	3.61	2.15	1.8	0.15	1.17	0.085	0.135	0.27	0.239	0.224	0.375	0.18	4.48	2.85	0.788	0.242	47.9	46.9	3.64	0.358	16.1	46.1	9.05	22.5	2.42	0.19	0.398	0.089	4.43	54.1	13.8	6.38	0.091	0.13	1.28	6.53	4.82	0.064	0.073	0.043	0.08	0.073	0.048	1.63	0.574
BP05_T2	SS	2.12	0.209	0.067	1.19	1.34	1.26	0.115	0.789	0.078	0.098	0.202	0.19	0.18	0.222	0.124	2.07	1.1	0.425	0.176	16	14.4	1.32	0.113	4.37	11.2	2.62	5.69	0.69	0.112	0.188	0.007	1.62	11.8	3.06	1.3	0.057	0.092	0.282	1.51	1.19	0.065	0.039	0.021	0.009	0.09	0.047	0.901	0.304
BP05_T4	SS	1.21	0.177	0.048	0.686	0.686	0.647	0.066	0.398	0.03	0.062	0.05	0.044	0.076	0.181	0.035	2.26	1.2	0.233	0.053	12.5	11.9	1.09	0.141	3.62	9.4	1.86	4.27	0.453	0.043	0.105	0.093	0.854	8.91	1.99	0.771	0.01	0.022	0.217	0.92	0.834	0.06	0.055	0	0.038	0.031	0.013	0.539	0.182
BP06_T1	SS	7.33	0.586	0.328	5.12	3.71	3.49	0.293	2.27	0.072	0.089	0.265	0.223	0.211	0.441	0.285	3.95	3.24	0.94	0.219	56.5	57.1	4.68	0.383	20.5	55.8	9.55	26.2	3.2	0.19	0.352	0.399	7.12	66.2	16.1	7.18	0.095	0.184	1.53	9.26	5.84	0.08	0.042	0.087	0.035	0.115	0.049	1.97	0.683
BP06_T2	SS	1.96	0.187	0.062	1.19	1.04	1.04	0.131	0.487	0.028	0.063	0.063	0.075	0.122	0.243	0.073	2.2	1.07	0.414	0.104	18	16.8	1.67	0.16	6.05	14.1	2.74	6.38	0.697	0.079	0.196	0.196	2.35	14.6	3.44	1.46	0.05	0.051	0.445	1.61	1.24	0.056	0.039	0.015	0.018	0.023	0.019	0.971	0.316
BP06_T3	SS	0.731	0.105	0.031	0.453	0.358	0.333	0.053	0.147	0.017	0.031	0.013	0.015	0.055	0.137	0.026	1.41	0.753	0.239	0.078	8.06	6.81	0.651	0.066	2.62	5.63	1.07	2.12	0.249	0.03	0.081	0.1	0.973	4.81	1.12	0.371	0.028	0	0.12	0.519	0.457	0.043	0.04	0.02	0.027	0.005	0.009	0.452	0.209
BP06_T4	SS	2.13	0.182	0.072	1.36	0.648	0.38	0.059	0.175	0.022	0.056	0.05	0.056	0.086	0.22	0.05	3.08	1.49	0.262	0.076	22.4	18.9	1.72	0.111	5.93	16.3	3.7	5.78	0.643	0.034	0.073	0.063	1.24	13.6	2.93	1.13	0.025	0.032	0.28	1.36	1.18	0.056	0.036	0.03	0.025	0.029	0.013	0.733	0.19
BP07_T1	SS	5.35	0.377	0.166	3.51	3.33	2.62	0.187	1.68	0.12	0.147	0.316	0.301	0.335	0.39	0.231	5.31	3.19	0.801	0.289	47.5	42.9	3.84	0.388	17.1	38.7	9.99	18.9	2.61	0.152	0.456	0.147	4.28	43.8	12.3	5.79	0.101	0.097	1.1	5.08	4.18	0.083	0.092	0.049	0.047	0.151	0.079	2.33	0.788
BP07_T2	SS	3.18	0.354	0.195	2.02	1.61	1.42	0.172	0.698	0.209	0.319	0.582	0.478	0.385	0.37	0.206	4.18	2.56	0.454	0.19	22.4	18.3	1.31	0.127	8.08	17.6	3.55	7.01	0.775	0.118	0.304	0.1	2.34	15.9	3.89	2.2	0.039	0.083	0.412	2.02	2.25	0.036	0.066	0.063	0.006	0.124	0.083	1.41	0.95
BP07_T3	SS	0.484	0.078	0.011	0.297	0.285	0.193	0.062	0.079	0.006	0.032	0.017	0.023	0.049	0.126	0.025	1.32	0.425	0.06	0.043	4.35	3.29	0.383	0.053	1.46	2.88	0.586	1.22	0.113	0.02	0.058	0	0.601	2.36	0.651	0.29	0.01	0.012	0.075	0.181	0.325	0.037	0.044	0.012	0.019	0.012	0.003	0.43	0.158
BP07_T4	SS	0.433	0.064	0.021	0.291	0.18	0.122	0.048	0.047	0.015	0.031	0.014	0.012	0.033	0.145	0	1.8	0.401	0.098	0.032	6.27	4.47	0.41	0.046	1.92	3.96	0.886	1.62	0.201	0.028	0.062	0.05	0.539	2.87	0.662	0.304	0.015	0.031	0.058	0.263	0.336	0.028	0.051	0.016	0.013	0.014	0.003	0.363	0.103
BP08_T1	SS	7.43	0.516	0.251	5.89	3.79	2.85	0.213	2.22	0.043	0.077	0.166	0.161	0.241	0.349	0.166	5.23	3.61	0.989	0.198	71.4	66.4	5.21	0.487	29.5	69	14.2	36	3.3	0.231	0.431	0.176	10.9	102	20.7	11.2	0.126	0.208	3.08	12.8	11.7	0.062	0.082	0.11	0.073	0.057	0.035	1.71	0.498
BP08_T2	SS	2.62	0.31	0.085	1.71	2.15	1.86	0.165	1.28	0.031	0.048	0.079	0.062	0.127	0.26	0.091	2.87	2.81	0.678	0.13	38.9	30.8	2.86	0.316	14.8	30.6	6.51	14.8	1.55	0.152	0.324	0.046	4.13	41.3	9.29	4.82	0.104	0.108	1.17	4.64	4.56	0.059	0.053	0.033	0.078	0.046	0.02	1.28	0.412
BP08_T3	SS	0.516	0.094	0.034	0.376	0.289	0.176	0.054	0.114	0.015	0.026	0.029	0.021	0.031	0.08	0.013	0.609	0.346	0.08	0.041	3.55	2.51	0.31	0.047	1.38	2.66	0.349	0.961	0.089	0.011	0.051	0.01	0.494	2.53	0.446	0.226	0.009	0.025	0.047	0.28	0.348	0.04	0.016	0.019	0.001	0.015	0.003	0.209	0.101
BP08_T4	SS	0.476	0.066	0.031	0.347	0.204	0.149	0.05	0.088	0.019	0.044	0.057	0.049	0.055	0.121	0.023	1.41	0.468	0.179	0.035	6.87	4.25	0.414	0.044	2.49	4.55	0.748	1.71	0.128	0.027	0.063	0.03	0.489	4.49	0.714	0.364	0.004	0.025	0.13	0.459	0.45	0.043	0.018	0.014	0.016	0.02	0.008	0.324	0.099
BP10_T1	SS	6.97	0.345	0.158	6.65	3.42	3.21	0.179	2.48	0.105	0.154	0.528	0.483	0.299	0.372	0.338	5.14	2.18	0.949	0.413	58.9	54.9	3.95	0.338	28.4	73.9	12.2	22.5	1.87	0.161	0.458	0.057	7.1	115	19.8	8.28	0.146	0.254	3.15	15.9	13.7	0.084	0.084	0.086	0.109	0.108	0.079	1.85	0.656
BP10_T2	SS	2.32	0.185	0.055	1.7	1.33	1.42	0.085	0.715	0.039	0.088	0.139	0.146	0.138	0.209	0.091	2.53	1.29	0.516	0.132	18.2	15.3	1.3	0.132	7.82	19.1	2.76	5.01	0.392	0.062	0.22	0	1.87	19.7	3.23	1.25	0.032	0.061	0.526	2.38	2.19	0.038	0.036	0.029	0.053	0.051	0.035	0.92	0.34
BP10_T4	SS	1.05	0.115	0.027	0.934	0.57	0.432	0.077	0.224	0.033	0.056	0.071	0.082	0.088	0.105	0.035	2.05	0.732	0.261	0.058	13.5	10.7	1.03	0.085	5.21	12.4	1.97	3.26	0.268	0.06	0.051	0	1.02	10.9	1.83	0.652	0.042	0.045	0.315	1.31	1.12	0.03	0.051	0.04	0.013	0.031	0.02	0.553	0.164
BP11_T1	Sham SS	6.01	0.255	0.13	6.13	2.59	2.56	0.236	1.65	0.033	0.079	0.206	0.188	0.163	0.367	0.144	4.55	1.87	0.594	0.187	50.5	51	2.98	0.22	22.7	73.6	10.1	23	1.81	0.135	0.332	0.151	8.75	75.5	13	8.4	0.06	0.156	2.28	10	9.75	0.079	0.032	0.024	0.063	0.06	0.035	1.66	0.439
BP11_T2	Sham SS	4.11	0.275	0.08	3.83	1.78	1.37	0.132	0.742	0.056	0.114	0.207	0.166	0.171	0.357	0.142	4.23	1.82	1.05	0.2	45.3	38.7	2.64	0.216	17.6	54	8.17	17.9	1.52	0.136	0.27	0.328	7.65	51.3	9.74	6.03	0.082	0.06	1.65	6.91	6.9	0.047	0.018	0.053	0.062	0.056	0.038	1.14	0.383
BP11_T3	Sham SS	3.46	0.251	0.072	3.2	1.41	0.993	0.104	0.577	0.05	0.114	0.168	0.17	0.136	0.369	0.121	3.67	1.91	0.733	0.172	39.6	33.5	2.63	0.258	14.1	45.5	7.35	15.3	1.32	0.161	0.25	0.137	5.85	40.8	7.74	4.43	0.06	0.063	1.16	5.06	5.33	0.042	0.036	0.051	0.031	0.056	0.03	1.25	0.377
BP11_T4	Sham SS	2.55	0.239	0.072	2.13	1.35	1.12	0.114	0.645	0.063	0.124	0.247	0.189	0.19	0.34	0.14	3.55	2.27	0.884	0.282	41.1	34.2	3.48	0.334	12	40.5	8.42	14.1	1.61	0.112	0.253	0.019	4.24	33.3	7.29	3.99	0.053	0.05	0.989	3.68	4.11	0.058	0.028	0.033	0.039	0.084	0.036	1.1	0.292
BP12_T1	Sham SS	12.7	0.578	0.406	13.9	8.52	7.42	0.648	7.14	0.08	0.11	0.429	0.347	0.338	0.468	0.349	7.12	3.81	1.11	0.529	123	106	6.52	0.56	60.7	161	28.9	70.7	7.24	0.353	0.551	0.461	18.7	224	46.3	21.1	0.203	0.412	5.72	30.5	25.6	0.146	0.104	0.108	0.161	0.089	0.071	2.87	0.865
BP12_T2	Sham SS	6.04	0.425	0.153	5.14	3.61	2.77	0.257	2.26	0.143	0.152	0.566	0.516	0.308	0.445	0.278	6.56	4.07	1.02	0.425	84.8	63.2	5.09	0.441	34.2	87.9	16.2	38.2	3.82	0.267	0.461	0.145	9.85	111	24.4	10.8	0.12	0.231	2.49	12.5	12.7	0.098	0.06	0.125	0.079	0.159	0.09	2.64	0.729
BP12_T3	Sham SS	6.38	0.498	0.196	6.02	4.59	3.71	0.336	3.22	0.054	0.116	0.263	0.178	0.21	0.371	0.172	5.61	4.17	1.05	0.307	87.9	66.1	5.32	0.42	33.7	86.9	17.3	37.3	3.73	0.22	0.389	0.273	9.16	111	24.2	10.9	0.129	0.222	2.28	12.1	11.6	0.087	0.024	0.067	0.042	0.063	0.038	2.03	0.651
BP12_T4	Sham SS	4.35	0.516	0.094	3.37	4.16	3.5	0.196	2.42	0.031	0.06	0.12	0.092	0.199	0.412	0.203	5.62	4.52	1.35	0.254	79.2	65.4	6.64	0.642	26.7	76.9	18.5	33.6	3.48	0.262	0.414	0.28	7.03	82.7	18.8	8.17	0.085	0.199	1.66	8.76	7.96	0.093	0.062	0.05	0.073	0.034	0.036	1.83	0.591
BP13_T1	Sham SS	13.6	0.737	0.282	10.9	5.62	3.42	0.245	3.36	0.054	0.063	0.141	0.138	0.303	0.478	0.252	8.92	6.16	1.36	0.326	143	121	8.47	0.537	48.1	120	26.1	87.8	6.85	0.315	0.798	0.019	11.5	227	47.4	23.4	0.134	0.277	5.07	18.1	19.5	0.108	0.085	0.089	0.182	0.014	0.038	1.92	0.672
BP13_T2	Sham SS	9.66	0.61	0.184	6.01	5.04	2.9	0.197	2.47	0.119	0.182	0.416	0.33	0.419	0.466	0.293	7.55	4.98	1.48	0.381	94	71.1	6.05	0.421	27.2	60.9	13.6	39.5	3.4	0.179	0.497	0.252	6.26	86.5	20	10.1	0.068	0.204	1.95	6.61	7.82	0.095	0.064	0.08	0.087	0.096	0.053	2.04	0.672
BP13_T3	Sham SS	7.62	0.552	0.136	4.61	4.21	2.7	0.167	2.27	0.039	0.055	0.111	0.087	0.21	0.442	0.211	6.46	5.74	1.5	0.235	98.7	79.2	6.6	0.491	26.3	59.4	15.4	42.8	3.76	0.229	0.458	0.211	5.17	93.1	21.6	10	0.098	0.154	1.83	7.35	7.78	0.079	0.033	0.061	0.093	0.05	0.024	1.75	0.491
BP13_T4	Sham SS	11.2	0.938	0.181	6.63	7.61	4.79	0.283	4.31	0.06	0.086	0.167	0.118	0.295	0.584	0.193	8.08	7.69	2.11	0.384	142	105	9.88	0.746	35.4	73.7	20.6	52.6	5.21	0.253	0.472	0.05	6.39	110	26.9	12	0.057	0.232	2.2	8.22	9.01	0.084	0.081	0.082	0.086	0.061	0.027	2.2	0.7
[truncated: 74 more columns]
